# Supplementary material for: Invasive Plant Species Distribution Is Structured by Soil and Habitat Type in the City Landscape
Source: Plants (Basel). 2021 Apr 15;10(4):773. doi: 10.3390/plants10040773 (PMC8071169; doi:10.3390/plants10040773)
Supplement: Supplementary file 1 [file plants-10-00773-s001.zip]

Archive with 1 entries (1 files):
- plants-1177880-supplementary.pdf
